# Supplementary material for: Effect of Botulinum Toxin on Sensori–Motor Integration in Movement Disorders: A Scoping Review
Source: Toxins (Basel). 2025 Aug 16;17(8):416. doi: 10.3390/toxins17080416 (PMC12390325; doi:10.3390/toxins17080416)
Supplement: Supplementary file 1 [file toxins-17-00416-s001.zip]

Archive with 1 entries (1 files):
- toxins-3755269-supplementary.pdf
